# Supplementary material for: Uniaxial Hydroxyapatite Growth on a Self-Assembled Protein Scaffold
Source: Int J Mol Sci. 2021 Nov 15;22(22):12343. doi: 10.3390/ijms222212343 (PMC8620880; doi:10.3390/ijms222212343)
Supplement: Supplementary file 1 [file ijms-22-12343-s001.zip]

Archive with 1 entries (1 files):
- ijms-1458521-supplementary.pdf
